# Supplementary material for: Mapping Protein Distribution in the Canine Photoreceptor Sensory Cilium and Calyceal Processes by Ultrastructure Expansion Microscopy
Source: Invest Ophthalmol Vis Sci. 2025 Feb 3;66(2):1. doi: 10.1167/iovs.66.2.1 (PMC11798334; doi:10.1167/iovs.66.2.1)
Supplement: Supplement 3 [file iovs-66-2-1_s003.xlsx]

## Sheet: Figure 2J
	Summary
		Non-frozen Short-fix	Non-frozen Long-fix	Frozen Long-fix
	Mean (μm)	0.77375	0.76325	0.77325
	SD	0.0503333	0.0523635	0.0379729
	n*	40	40	40
	N*	3	2	4		Mean of expansion factor
	Expansion factor	3.85257	3.80029	3.85008		3.83431
	* n; number of photoreceptors, N; number of eyes
	Measured values (μm)
	n	Non-frozen Short-fix	Non-frozen Long-fix	Frozen Long-fix
	1	0.73	0.81	0.82
	2	0.78	0.81	0.77
	3	0.86	0.77	0.8
	4	0.75	0.8	0.81
	5	0.86	0.8	0.88
	6	0.69	0.77	0.72
	7	0.81	0.78	0.78
	8	0.79	0.69	0.79
	9	0.72	0.81	0.76
	10	0.79	0.76	0.79
	11	0.77	0.74	0.77
	12	0.81	0.61	0.8
	13	0.81	0.75	0.75
	14	0.76	0.8	0.75
	15	0.81	0.6	0.8
	16	0.82	0.69	0.79
	17	0.86	0.73	0.78
	18	0.87	0.71	0.8
	19	0.81	0.73	0.76
	20	0.89	0.73	0.73
	21	0.69	0.82	0.77
	22	0.78	0.76	0.79
	23	0.76	0.82	0.7
	24	0.78	0.83	0.75
	25	0.73	0.79	0.82
	26	0.73	0.8	0.75
	27	0.8	0.83	0.7
	28	0.74	0.77	0.74
	29	0.71	0.79	0.82
	30	0.76	0.82	0.75
	31	0.75	0.8	0.79
	32	0.74	0.77	0.73
	33	0.78	0.77	0.76
	34	0.72	0.72	0.74
	35	0.71	0.72	0.79
	36	0.8	0.79	0.86
	37	0.76	0.73	0.79
	38	0.73	0.81	0.76
	39	0.79	0.75	0.73
	40	0.7	0.75	0.74

## Sheet: Figure 2K
	Summary
		Non-frozen Short-fix	Non-frozen Long-fix	Frozen Long-fix
	Mean (μm)	0.845	0.87325	0.86825
	SD	0.0578792	0.0653983	0.0471109
	n*	40	40	40
	N*	3	2	4
	* n; number of photoreceptors, N; number of eyes
	Measured values (μm)
	n	Non-frozen Short-fix	Non-frozen Long-fix	Frozen Long-fix
	1	0.91	0.95	0.88
	2	0.88	0.95	0.85
	3	0.84	0.94	0.92
	4	0.91	0.94	0.82
	5	0.94	1.01	0.9
	6	0.86	0.89	0.89
	7	0.9	1.02	0.86
	8	0.91	0.92	0.92
	9	0.87	0.98	0.84
	10	0.91	0.92	0.77
	11	0.84	0.84	0.84
	12	0.85	0.86	0.8
	13	0.84	0.92	0.81
	14	0.82	0.82	0.95
	15	0.84	0.84	0.9
	16	0.9	0.85	0.9
	17	0.89	0.84	0.85
	18	0.92	0.82	0.83
	19	0.85	0.82	0.82
	20	0.9	0.85	0.84
	21	0.72	0.89	0.87
	22	0.72	0.93	0.79
	23	0.89	0.91	0.81
	24	0.82	0.97	0.9
	25	0.82	0.93	0.86
	26	0.83	0.83	0.84
	27	0.9	0.86	0.96
	28	0.83	0.84	0.8
	29	0.78	0.9	0.93
	30	0.83	0.85	0.82
	31	0.74	0.77	0.89
	32	0.73	0.76	0.95
	33	0.79	0.82	0.88
	34	0.76	0.76	0.92
	35	0.79	0.81	0.87
	36	0.86	0.85	0.85
	37	0.89	0.8	0.91
	38	0.78	0.82	0.91
	39	0.89	0.81	0.87
	40	0.85	0.84	0.91

## Sheet: Figure 3F
	Summary
		Rod_DC	Cone_DC	Rod_BB	Cone_BB
	Mean (nm)	269.713	357.267	372.063	465.84
	SD	24.0024	37.259	55.2231	40.5815
	n*	20	12	22	12
	N*	2	2	2	2
	* n; number of photoreceptors, N; number of eyes
	Corrected values (nm, Expansion factor: 3.83)						Measured values (μm)
	n	Rod_DC	Cone_DC	Rod_BB	Cone_BB		n	Rod_DC	Cone_DC	Rod_BB	Cone_BB
	1	279.373	344.648	365.535	514.36		1	1.07	1.32	1.4	1.97
	2	261.097	334.204	498.695	493.473		2	1	1.28	1.91	1.89
	3	292.428	446.475	402.089	498.695		3	1.12	1.71	1.54	1.91
	4	274.151	334.204	464.752	496.084		4	1.05	1.28	1.78	1.9
	5	229.765	344.648	370.757	483.029		5	0.88	1.32	1.42	1.85
	6	**	313.316	355.091	485.64		6	**	1.2	1.36	1.86
	7	263.708	321.149	446.475	501.305		7	1.01	1.23	1.71	1.92
	8	253.264	334.204	430.809	433.42		8	0.97	1.28	1.65	1.66
	9	253.264	362.924	318.538	459.53		9	0.97	1.39	1.22	1.76
	10	271.54	412.533	415.144	417.755		10	1.04	1.58	1.59	1.6
	11	263.708	360.313	342.037	375.979		11	1.01	1.38	1.31	1.44
	12	232.376	378.59	386.423	430.809		12	0.89	1.45	1.48	1.65
	13	**		407.311			13	**		1.56
	14	242.82		370.757			14	0.93		1.42
	15	245.431		292.428			15	0.94		1.12
	16	302.872		339.426			16	1.16		1.3
	17	287.206		365.535			17	1.1		1.4
	18	326.371		302.872			18	1.25		1.16
	19	284.595		284.595			19	1.09		1.09
	20	300.261		349.869			20	1.15		1.34
	21	271.54		373.368			21	1.04		1.43
	22	258.486		302.872			22	0.99		1.16
	** Unmeasurable due to angle

## Sheet: Figure 3G
	Summary
		Rod_DC	Cone_DC	Rod_BB	Cone_BB
	Mean (nm)	242.559	240.644	245.075	238.468
	SD	16.2825	16.6104	23.9208	27.4324
	n*	20	12	22	12
	N*	2	2	2	2
	* n; number of photoreceptors, N; number of eyes
	Corrected values (nm, Expansion factor: 3.83)						Measured values (μm)
	n	Rod_DC	Cone_DC	Rod_BB	Cone_BB		n	Rod_DC	Cone_DC	Rod_BB	Cone_BB
	1	240.209	232.376	255.875	221.932		1	0.92	0.89	0.98	0.85
	2	208.877	248.042	214.099	232.376		2	0.8	0.95	0.82	0.89
	3	240.209	219.321	240.209	221.932		3	0.92	0.84	0.92	0.85
	4	237.598	266.319	250.653	242.82		4	0.91	1.02	0.96	0.93
	5	261.097	221.932	245.431	245.431		5	1	0.85	0.94	0.94
	6	**	242.82	284.595	190.601		6	**	0.93	1.09	0.73
	7	227.154	248.042	234.987	216.71		7	0.87	0.95	0.9	0.83
	8	232.376	221.932	221.932	216.71		8	0.89	0.85	0.85	0.83
	9	224.543	261.097	229.765	279.373		9	0.86	1	0.88	1.07
	10	227.154	219.321	229.765	253.264		10	0.87	0.84	0.88	0.97
	11	232.376	261.097	198.433	295.039		11	0.89	1	0.76	1.13
	12	258.486	245.431	211.488	245.431		12	0.99	0.94	0.81	0.94
	13	**		234.987			13	**		0.9
	14	263.708		219.321			14	1.01		0.84
	15	266.319		271.54			15	1.02		1.04
	16	261.097		274.151			16	1		1.05
	17	271.54		284.595			17	1.04		1.09
	18	242.82		248.042			18	0.93		0.95
	19	229.765		281.984			19	0.88		1.08
	20	232.376		255.875			20	0.89		0.98
	21	250.653		255.875			21	0.96		0.98
	22	242.82		248.042			22	0.93		0.95
	** Unmeasurable due to angle

## Sheet: Figure 3H
	Summary
		Rod	Cone
	Mean (nm)	1362.81	900.348
	SD	164.224	169.018
	n*	22	12
	N*	2	2
	* n; number of photoreceptors, N; number of eyes
	Corrected values (nm, Expansion factor: 3.83)				Measured values (μm)
	n	Rod	Cone		n	Rod	Cone
	1	1255.87	725.849		1	4.81	2.78
	2	1261.1	785.901		2	4.83	3.01
	3	1352.48	887.728		3	5.18	3.4
	4	1355.09	864.23		4	5.19	3.31
	5	1164.49	911.227		5	4.46	3.49
	6	1501.31	906.005		6	5.75	3.47
	7	1018.28	861.619		7	3.9	3.3
	8	1240.21	613.577		8	4.75	2.35
	9	1537.86	1258.49		9	5.89	4.82
	10	1323.76	1010.44		10	5.07	3.87
	11	1373.37	819.843		11	5.26	3.14
	12	1292.43	1159.27		12	4.95	4.44
	13	1268.93			13	4.86
	14	1391.64			14	5.33
	15	1553.52			15	5.95
	16	1383.81			16	5.3
	17	1245.43			17	4.77
	18	1151.44			18	4.41
	19	1556.14			19	5.96
	20	1407.31			20	5.39
	21	1720.63			21	6.59
	22	1626.63			22	6.23

## Sheet: Figure 3I
	Summary
		Rod	Cone
	Mean (nm)	206.622	199.739
	SD	20.183	17.1378
	n*	22	12
	N*	2	2
	* n; number of photoreceptors, N; number of eyes
	Corrected values (nm, Expansion factor: 3.83)				Measured values (μm)
	n	Rod	Cone		n	Rod	Cone
	1	214.099	208.877		1	0.82	0.8
	2	208.877	182.768		2	0.8	0.7
	3	187.99	198.433		3	0.72	0.76
	4	211.488	201.044		4	0.81	0.77
	5	185.379	203.655		5	0.71	0.78
	6	195.822	159.269		6	0.75	0.61
	7	208.877	195.822		7	0.8	0.75
	8	224.543	185.379		8	0.86	0.71
	9	187.99	214.099		9	0.72	0.82
	10	195.822	229.765		10	0.75	0.88
	11	190.601	208.877		11	0.73	0.8
	12	198.433	208.877		12	0.76	0.8
	13	164.491			13	0.63
	14	180.157			14	0.69
	15	261.097			15	1
	16	229.765			16	0.88
	17	203.655			17	0.78
	18	221.932			18	0.85
	19	216.71			19	0.83
	20	216.71			20	0.83
	21	224.543			21	0.86
	22	216.71			22	0.83

## Sheet: Figure 3L,M,N
	Summary
		Rod				Cone
	Location	-500 μm	0 μm	+500 μm	+1000 μm	-500 μm	0 μm	+500 μm	+1000 μm
	Mean (nm)	214.93	268.93	314.977	226.086	209.965	311.793	425.37	413.621
	SD	22.9839	46.5469	78.3311	70.6219	20.7638	54.3146	78.049	91.4115
	n*	22	22	22	22	12	12	12	12
	N*	2	2	2	2	2	2	2	2
	* n; number of photoreceptors, N; number of eyes
	Corrected values (nm, Expansion factor: 3.83)										Measured values (μm)
		Rod				Cone						Rod				Cone
	n	-500 μm	0 μm	+500 μm	+1000 μm	-500 μm	0 μm	+500 μm	+1000 μm		n	-500 μm	0 μm	+500 μm	+1000 μm	-500 μm	0 μm	+500 μm	+1000 μm
	1	214.099	334.204	420.366	193.211	224.543	284.595	402.089	404.7		1	0.82	1.28	1.61	0.74	0.86	1.09	1.54	1.55
	2	211.488	268.93	250.653	88.7728	203.655	274.151	422.977	451.697		2	0.81	1.03	0.96	0.34	0.78	1.05	1.62	1.73
	3	203.655	232.376	266.319	206.266	195.822	328.982	386.423	362.924		3	0.78	0.89	1.02	0.79	0.75	1.26	1.48	1.39
	4	203.655	232.376	375.979	263.708	201.044	242.82	381.201	323.76		4	0.78	0.89	1.44	1.01	0.77	0.93	1.46	1.24
	5	219.321	250.653	289.817	190.601	203.655	355.091	399.478	381.201		5	0.84	0.96	1.11	0.73	0.78	1.36	1.53	1.46
	6	206.266	216.71	242.82	167.102	167.102	287.206	415.144	355.091		6	0.79	0.83	0.93	0.64	0.64	1.1	1.59	1.36
	7	214.099	253.264	281.984	195.822	193.211	302.872	318.538	352.48		7	0.82	0.97	1.08	0.75	0.74	1.16	1.22	1.35
	8	219.321	308.094	279.373	255.875	198.433	328.982	441.253	420.366		8	0.84	1.18	1.07	0.98	0.76	1.26	1.69	1.61
	9	203.655	250.653	240.209	284.595	237.598	415.144	577.023	639.687		9	0.78	0.96	0.92	1.09	0.91	1.59	2.21	2.45
	10	190.601	250.653	274.151	180.157	227.154	271.54	344.648	287.206		10	0.73	0.96	1.05	0.69	0.87	1.04	1.32	1.1
	11	201.044	214.099	258.486	211.488	242.82	404.7	590.078	506.527		11	0.77	0.82	0.99	0.81	0.93	1.55	2.26	1.94
	12	193.211	203.655	216.71	75.718	224.543	245.431	425.587	477.807		12	0.74	0.78	0.83	0.29	0.86	0.94	1.63	1.83
	13	190.601	214.099	245.431	185.379						13	0.73	0.82	0.94	0.71
	14	172.324	258.486	266.319	263.708						14	0.66	0.99	1.02	1.01
	15	253.264	328.982	446.475	349.869						15	0.97	1.26	1.71	1.34
	16	208.877	211.488	352.48	310.705						16	0.8	0.81	1.35	1.19
	17	245.431	287.206	232.376	216.71						17	0.94	1.1	0.89	0.83
	18	266.319	342.037	436.031	227.154						18	1.02	1.31	1.67	0.87
	19	234.987	261.097	394.256	375.979						19	0.9	1	1.51	1.44
	20	193.211	331.593	336.815	211.488						20	0.74	1.27	1.29	0.81
	21	248.042	339.426	331.593	224.543						21	0.95	1.3	1.27	0.86
	22	234.987	326.371	490.862	295.039						22	0.9	1.25	1.88	1.13

## Sheet: Figure 4M
	Summary
		LCA5		RP1		CCDC66
		Rod	Cone	Rod	Cone	Rod	Cone
	Mean (nm)	1744.67	1260.49	1980.31	1337.56	2133.27	3341.6
	SD	351.51	280.887	171.312	267.822	404.126	877.15
	n*	24	13	24	14	24	12
	N*	3	3	3	3	3	3
	* n; number of photoreceptors, N; number of eyes
	Corrected values (nm, Expansion factor: 3.83)								Measured values (μm)
		LCA5		RP1		CCDC66				LCA5		RP1		CCDC66
	n	Rod	Cone	Rod	Cone	Rod	Cone		n	Rod	Cone	Rod	Cone	Rod	Cone
	1	1315.93	1000	1843.34	1783.29	1618.8	3963.45		1	5.04	3.83	7.06	6.83	6.2	15.18
	2	1360.31	966.057	2107.05	1624.02	1574.41	2872.06		2	5.21	3.7	8.07	6.22	6.03	11
	3	1467.36	934.726	2060.05	1556.14	1937.34	2031.33		3	5.62	3.58	7.89	5.96	7.42	7.78
	4	1506.53	973.89	2261.1	1530.03	1707.57	3524.8		4	5.77	3.73	8.66	5.86	6.54	13.5
	5	1579.63	950.392	1835.51	1026.11	1655.35	3182.77		5	6.05	3.64	7.03	3.93	6.34	12.19
	6	1417.75	1342.04	2031.33	1255.87	1561.36	2516.97		6	5.43	5.14	7.78	4.81	5.98	9.64
	7	1122.72	1417.75	1963.45	1391.64	1595.3	4182.77		7	4.3	5.43	7.52	5.33	6.11	16.02
	8	1167.1	1438.64	2248.04	1608.36	1788.51	3242.82		8	4.47	5.51	8.61	6.16	6.85	12.42
	9	1791.12	1556.14	1778.07	1023.5	2438.64	4368.15		9	6.86	5.96	6.81	3.92	9.34	16.73
	10	1731.07	1616.19	1798.96	934.726	2190.6	2357.7		10	6.63	6.19	6.89	3.58	8.39	9.03
	11	1840.73	986.945	1694.52	1279.37	2323.76	2757.18		11	7.05	3.78	6.49	4.9	8.9	10.56
	12	1772.85	1571.8	1819.84	1352.48	2368.15	5099.22		12	6.79	6.02	6.97	5.18	9.07	19.53
	13	1678.85	1631.85	1882.51	911.227	1673.63			13	6.43	6.25	7.21	3.49	6.41
	14	1600.52		1913.84	1449.09	2610.97			14	6.13		7.33	5.55	10
	15	1856.4		2099.22		2240.21			15	7.11		8.04		8.58
	16	1629.24		1984.33		2655.35			16	6.24		7.6		10.17
	17	1877.28		1851.17		2892.95			17	7.19		7.09		11.08
	18	2266.32		2281.98		2378.59			18	8.68		8.74		9.11
	19	1950.39		1997.39		2302.87			19	7.47		7.65		8.82
	20	1801.57		2159.27		2190.6			20	6.9		8.27		8.39
	21	2342.04		1898.17		2490.86			21	8.97		7.27		9.54
	22	2268.93		2279.37		2537.86			22	8.69		8.73		9.72
	23	2459.53		1772.85		1866.84			23	9.42		6.79		7.15
	24	2067.89		1966.06		2597.91			24	7.92		7.53		9.95

## Sheet: Figure 5K
	Summary
		POC5		Centrin
		Rod	Cone	Rod	Cone
	Mean (nm)	1383.09	911.01	1449.83	989.266
	SD	96.5265	129.721	115.573	172.093
	n*	18	12	14	9
	N*	2	2	2	2
	* n; number of photoreceptors, N; number of eyes
	Corrected values (nm, Expansion factor: 3.83)						Measured values (μm)
		POC5		Centrin				POC5		Centrin
	n	Rod	Cone	Rod	Cone		n	Rod	Cone	Rod	Cone
	1	1516.97	1070.5	1227.15	877.285		1	5.81	4.1	4.7	3.36
	2	1365.54	684.073	1258.49	971.279		2	5.23	2.62	4.82	3.72
	3	1234.99	1156.66	1490.86	877.285		3	4.73	4.43	5.71	3.36
	4	1328.98	840.731	1613.58	736.292		4	5.09	3.22	6.18	2.82
	5	1545.69	843.342	1490.86	801.567		5	5.92	3.23	5.71	3.07
	6	1446.48	801.567	1407.31	1088.77		6	5.54	3.07	5.39	4.17
	7	1214.1	890.339	1527.42	1133.16		7	4.65	3.41	5.85	4.34
	8	1274.15	963.446	1506.53	1295.04		8	4.88	3.69	5.77	4.96
	9	1224.54	986.945	1334.2	1122.72		9	4.69	3.78	5.11	4.3
	10	1436.03	1044.39	1516.97			10	5.5	4	5.81
	11	1336.81	796.345	1532.64			11	5.12	3.05	5.87
	12	1438.64	853.786	1610.97			12	5.51	3.27	6.17
	13	1430.81		1360.31			13	5.48		5.21
	14	1425.59		1420.37			14	5.46		5.44
	15	1490.86					15	5.71
	16	1443.86					16	5.53
	17	1349.87					17	5.17
	18	1391.64					18	5.33

## Sheet: Figure 6S
	Summary
		CEP290		RPGR		RPGRIP1		SPATA7		NPHP5		MAP9
		Rod	Cone	Rod	Cone	Rod	Cone	Rod	Cone	Rod	Cone	Rod	Cone
	Mean (nm)	1314.33	891.085	1299.43	866.667	1253.5	888.381	1328.2	905.135	1318.64	857.213	1344.8	930.216
	SD	118.709	126.207	183.406	180.789	103.128	158.855	124.94	114.681	210.887	194.514	121.309	164.357
	n*	18	14	22	15	22	12	20	12	26	16	17	11
	N*	3	3	3	3	3	3	3	3	3	3	3	3
	* n; number of photoreceptors, N; number of eyes
	Corrected values (nm, Expansion factor: 3.83)														Measured values (μm)
		CEP290		RPGR		RPGRIP1		SPATA7		NPHP5		MAP9				CEP290		RPGR		RPGRIP1		SPATA7		NPHP5		MAP9
	n	Rod	Cone	Rod	Cone	Rod	Cone	Rod	Cone	Rod	Cone	Rod	Cone		n	Rod	Cone	Rod	Cone	Rod	Cone	Rod	Cone	Rod	Cone	Rod	Cone
	1	1488.25	738.903	1227.15	605.744	1148.83	796.345	1198.43	801.567	1274.15	775.457	1245.43	587.467		1	5.7	2.83	4.7	2.32	4.4	3.05	4.59	3.07	4.88	2.97	4.77	2.25
	2	1365.54	725.849	1281.98	746.736	1240.21	825.065	1187.99	843.342	1099.22	892.95	1180.16	793.734		2	5.23	2.78	4.91	2.86	4.75	3.16	4.55	3.23	4.21	3.42	4.52	3.04
	3	1297.65	851.175	1506.53	835.509	1172.32	793.734	1394.26	731.07	1326.37	942.559	1169.71	830.287		3	4.97	3.26	5.77	3.2	4.49	3.04	5.34	2.8	5.08	3.61	4.48	3.18
	4	1373.37	984.334	1133.16	553.525	1148.83	775.457	1075.72	762.402	1498.69	885.117	1193.21	921.671		4	5.26	3.77	4.34	2.12	4.4	2.97	4.12	2.92	5.74	3.39	4.57	3.53
	5	1310.7	741.514	1099.22	671.018	1328.98	762.402	1127.94	892.95	1208.88	872.063	1300.26	1099.22		5	5.02	2.84	4.21	2.57	5.09	2.92	4.32	3.42	4.63	3.34	4.98	4.21
	6	1540.47	751.958	921.671	796.345	1159.27	686.684	1208.88	1015.67	1276.76	1013.05	1355.09	872.063		6	5.9	2.88	3.53	3.05	4.44	2.63	4.63	3.89	4.89	3.88	5.19	3.34
	7	1174.93	778.068	1104.44	869.452	1255.87	678.851	1436.03	861.619	1143.6	838.12	1339.43	945.17		7	4.5	2.98	4.23	3.33	4.81	2.6	5.5	3.3	4.38	3.21	5.13	3.62
	8	1261.1	953.003	1237.6	728.46	1143.6	1101.83	1430.81	1039.16	1417.75	913.838	1279.37	1253.26		8	4.83	3.65	4.74	2.79	4.38	4.22	5.48	3.98	5.43	3.5	4.9	4.8
	9	1313.32	1125.33	1104.44	1104.44	1140.99	1065.27	1446.48	869.452	1083.55	469.974	1425.59	1010.44		9	5.03	4.31	4.23	4.23	4.37	4.08	5.54	3.33	4.15	1.8	5.46	3.87
	10	1148.83	953.003	1060.05	1052.22	1023.5	1007.83	1493.47	903.394	1420.37	519.582	1522.19	1015.67		10	4.4	3.65	4.06	4.03	3.92	3.86	5.72	3.46	5.44	1.99	5.83	3.89
	11	1125.33	1065.27	1234.99	1093.99	1287.21	1062.66	1203.66	1117.49	1224.54	595.3	1357.7	903.394		11	4.31	4.08	4.73	4.19	4.93	4.07	4.61	4.28	4.69	2.28	5.2	3.46
	12	1109.66	929.504	1532.64	945.17	1229.77	1104.44	1276.76	1023.5	1509.14	864.23	1389.03			12	4.25	3.56	5.87	3.62	4.71	4.23	4.89	3.92	5.78	3.31	5.32
	13	1318.54	872.063	1381.2	911.227	1258.49		1516.97		1255.87	1002.61	1650.13			13	5.05	3.34	5.29	3.49	4.82		5.81		4.81	3.84	6.32
	14	1365.54	1005.22	1232.38	913.838	1271.54		1349.87		1511.75	1013.05	1370.76			14	5.23	3.85	4.72	3.5	4.87		5.17		5.79	3.88	5.25
	15	1240.21		1383.81	1172.32	1302.87		1334.2		963.446	832.898	1417.75			15	4.75		5.3	4.49	4.99		5.11		3.69	3.19	5.43
	16	1357.7		1289.82		1493.47		1399.48		942.559	1284.6	1415.14			16	5.2		4.94		5.72		5.36		3.61	4.92	5.42
	17	1422.98		1681.46		1425.59		1318.54		1093.99		1250.65			17	5.45		6.44		5.46		5.05		4.19		4.79
	18	1443.86		1334.2		1284.6		1449.09		1469.97					18	5.53		5.11		4.92		5.55		5.63
	19			1381.2		1339.43		1441.25		1146.21					19			5.29		5.13		5.52		4.39
	20			1425.59		1253.26		1274.15		1180.16					20			5.46		4.8		4.88		4.52
	21			1480.42		1331.59				1425.59					21			5.67		5.1				5.46
	22			1553.52		1336.81				1577.02					22			5.95		5.12				6.04
	23									1906.01					23									7.3
	24									1394.26					24									5.34
	25									1514.36					25									5.8
	26									1420.37					26									5.44

[truncated: 4 more sheets: Figure 6T, Figure 7D, Figure 7M, SupFig 1I]
